# Supplementary material for: Vegetation type, not the legacy of warming, modifies the response of microbial functional genes and greenhouse gas fluxes to drought in Oro-Arctic and alpine regions
Source: FEMS Microbiol Ecol. 2023 Nov 10;99(12):fiad145. doi: 10.1093/femsec/fiad145 (PMC10673709; doi:10.1093/femsec/fiad145)
Supplement: fiad145_Supplemental_Files [file fiad145_supplemental_files.zip]

Archive with 4 entries (4 files):
- Supplementary data code 2 gene abundance.docx
- Supplementary data.docx
- Supplementarydata code 3 gene abundance vs GHG.docx
- Supplementary data code 1 effect size graphs.docx
